# Supplementary material for: Toxic dinoflagellate Prorocentrum cordatum affects the filtration rate and enzymatic activities of Chinese razor clam (Sinonovacula constricta)
Source: PeerJ. 2025 Sep 18;13:e20072. doi: 10.7717/peerj.20072 (PMC12450371; doi:10.7717/peerj.20072)
Supplement: Supplemental Information 1 — These data were used for filtration rate and two-way repeated analysis between control and experimental group. [file peerj-13-20072-s001.zip]

Archive with 3 entries (3 files):
- Enzymatic activities.xlsx
- Filtration rate.xlsx
- Chlorophyll a concentration.xlsx
